# Supplementary material for: Saturation kinetics and specificity of transporters for L-arginine and asymmetric dimethylarginine (ADMA) at the blood-brain and blood-CSF barriers
Source: PLoS One. 2025 Jun 11;20(6):e0320034. doi: 10.1371/journal.pone.0320034 (PMC12157126; doi:10.1371/journal.pone.0320034)
Supplement: S1 Data Set — (XLSX) [file pone.0320034.s002.xlsx]

## Sheet: 3H-Arginine
[3H] Arginine + [14C] Sucrose, 10 mins, Balb/c ♂, 5ml/min
Mouse Number		23	24	30	31	32	35		red text =outlier removed
CSF		pink	pink	Clear	Clear	Clear	Clear		green text= variability of inhibitor group data decided not to include.
	Arginine	0.279347	0.500402	0.146687	0.180842	0.0809803	0.290088
	Sucrose	0.27761	0.35131	0.0468901	0.0333968	0.032481	0.165387
	Difference	0.00173668	0.149093	0.0997972	0.147446	0.0484994	0.1247
pineal gland	Arginine	1.90663	0.808092	1.11101	1.73078	1.20472	0.917843
	Sucrose	0.41679	0.689349	0.451057	0.383324	0.302164	0.330053
	Difference	1.48984	0.118743	0.659955	1.34745	0.902553	0.58779
choroid plexus	Arginine	3.24283	3.76514	2.2598	3.42183	1.51819	2.95943
	Sucrose	0.215163	0.298576	0.245379	0.630557	0.124566	0.301553
	Difference	3.02767	3.46657	2.01442	2.79128	1.39362	2.65787
frontal cortex	Arginine	0.820444	0.868752	0.382482	0.528541	0.31413	0.549396
	Sucrose	0.0273548	0.0259363	0.0273877	0.0383064	0.0215241	0.0443594
	Difference	0.793089	0.842815	0.355094	0.490235	0.292606	0.505037
caudate nucleus	Arginine	0.661778	0.865151	0.401009	0.493794	0.334659	0.521571
	Sucrose	0.0161611	0.118068	0.0230135	0.0344626	0.0245227	0.0387106
	Difference	0.645617	0.747083	0.377996	0.459332	0.310136	0.48286
occipital cortex	Arginine	0.631736	0.724813	0.327003	0.418625	0.26868	0.534663
	Sucrose	0.0204004	0.0233849	0.0218711	0.0293633	0.0176513	0.0373166
	Difference	0.611336	0.701428	0.305132	0.389261	0.251029	0.497346
hippocampus	Arginine	0.5129	0.691809	0.389573	0.454712	0.270556	0.49794
	Sucrose	0.0166528	0.0229109	0.0270863	0.0346572	0.0212937	0.0358128
	Difference	0.496247	0.668898	0.362487	0.420055	0.249262	0.462127
[3H] Arginine + [14C] Sucrose, 10 mins, Balb/c ♂, 5ml/min
Mouse Number		23	24	30	31	32	35
pituitary gland	Arginine	3.25368	2.64062	1.18882	1.19226	1.14354	2.27475
	Sucrose	0.173543	0.200038	0.215801	0.076645	0.124384	0.274076
	Difference	3.08014	2.44058	0.973023	1.11562	1.01916	2.00068
hypothalamus	Arginine	0.98114	1.53806	0.338137	0.695114	0.290522	0.369643
	Sucrose	0.0322775	0.0610512	0.0232713	0.061125	0.032632	0.0299594
	Difference	0.948863	1.477	0.314866	0.633989	0.25789	0.339684
thalamus	Arginine	0.95024	1.02911	0.405096	0.561763	0.252509	0.536775
	Sucrose	0.0212846	0.0298607	0.0431444	0.0449223	0.0295894	0.042301
	Difference	0.928956	0.999249	0.361952	0.51684	0.22292	0.494474
pons	Arginine	0.826816	0.808495	0.397056	0.517699	0.269737	0.482627
	Sucrose	0.030333	0.0320723	0.0431389	0.0593461	0.0488583	0.0661002
	Difference	0.796483	0.776423	0.353917	0.458353	0.220878	0.416527
cerebellum	Arginine	0.640967	0.548338	0.460362	0.521784	0.329413	0.586542
	Sucrose	0.0200052	0.0215607	0.0426149	0.0545126	0.0290358	0.0532477
	Difference	0.620962	0.526777	0.417747	0.467271	0.300377	0.533295
homogenate	Arginine	0.48231	0.672754	0.29971	0.383554	0.147941	0.396324
	Sucrose	0.0173569	0.0261323	0.0394623	0.0373277	0.0144146	0.0363389
	Difference	0.464953	0.646622	0.260248	0.346226	0.133526	0.359985
supernatant	Arginine	0.307661	0.444183	0.130858	0.228235	0.120434	0.250556
	Sucrose	0.015583	0.0243661	0.014904	0.0260517	0.0146786	0.0365081
	Difference	0.292078	0.419817	0.115954	0.202183	0.105755	0.214048
pellet	Arginine	0.084555	0.109051	0.0568996	0.0539352	0.0392178	0.068615
	Sucrose	0.00274811	0.00440405	0.004929	0.00373378	0.00365844	0.00467294
	Difference	0.0818069	0.104647	0.0519706	0.0502014	0.0355594	0.063942

## Sheet: L-homoarginine
[3H] Arginine + [14C] Sucrose + 20mM L-Homoarginine, 10 mins, Balb/c ♂, 5ml/min
Mouse Number		44	45	48	49	50
CSF		Clear	pink	l. pink	Clear	Clear
	Arginine	0.170868	0.203747	0.207496	0.0499019	0.122328				green text= variability of inhibitor group data decided not to include.
	Sucrose	0.139684	0.202894	0.170718	0.0558717	0.116865
	Difference	0.0311847	0.000852979	0.0367777	0	0.00546273
pineal gland	Arginine	2.36251	0.766615	0.54243	0.411205	0.522516
	Sucrose	2.30308	0.517878	0.560724	0.460796	0.544817
	Difference	0.0594305	0.248737	0	0	0
choroid plexus	Arginine	0.0860757	0.21366	0.0972553	0.197926	0.255006
	Sucrose	0.0719718	0.201145	0.147255	0.262438	0.256448
	Difference	0.0141039	0.0125154	0	0	0
frontal cortex	Arginine	0.0350843	0.0424	0.0475535	0.0387444	0.0308833
	Sucrose	0.0315432	0.0285537	0.0425693	0.0420081	0.0302979
	Difference	0.00354112	0.0138463	0.00498416	0	0.000585385
caudate nucleus	Arginine	0.0212871	0.017169	0.0271957	0.0392297	0.00985646
	Sucrose	0.0193255	0.0136654	0.0260411	0.0476078	0.0113177
	Difference	0.00196159	0.00350361	0.00115457	0	0
occipital cortex	Arginine	0.0198932	0.0228256	0.0231589	0.0244839	0.0174743
	Sucrose	0.0147675	0.0167055	0.0215458	0.023196	0.0167699
	Difference	0.0051257	0.00612013	0.00161315	0.00128788	0.000704489
hippocampus	Arginine	0.0130148	0.0335701	0.0176457	0.0176557	0.0010284
	Sucrose	0.00864684	0.0290927	0.0187127	0.0194991	0.00595147
	Difference	0.00436795	0.0044774	0	0	0
[3H] Arginine + [14C] Sucrose + 20mM L-Homoarginine, 10 mins, Balb/c ♂, 5ml/min
Mouse Number		44	45	48	49	49
pituitary gland	Arginine	0.340623	0.202216	0.0456069	0.170697	0.0511388
	Sucrose	0.225313	0.101862	0.115967	0.265789	0.134212
	Difference	0.11531	0.100354	0	0	0
hypothalamus	Arginine	0.0837051	0.047195	0.0380469	0.0672413	0.0560003
	Sucrose	0.0500233	0.0310234	0.0340192	0.0611581	0.0503224
	Difference	0.0336818	0.0161716	0.00402769	0.0060832	0.00567794
thalamus	Arginine	0.0374625	0.0619479	0.0125631	0.030145	0.0190706
	Sucrose	0.0302389	0.0437085	0.0116411	0.0304736	0.021744
	Difference	0.00722356	0.0182394	0.000922014	0	0
pons	Arginine	0.179631	0.0851549	0.0694045	0.0641519	0.074224
	Sucrose	0.117817	0.0668659	0.0607971	0.0669854	0.0674668
	Difference	0.061814	0.018289	0.00860745	0	0.00675718
cerebellum	Arginine	0.0312136	0.0332946	0.0361278	0.0439724	0.0290421
	Sucrose	0.0259784	0.0241384	0.0329842	0.042953	0.0255423
	Difference	0.00523523	0.00915623	0.00314367	0.00101934	0.00349986
homogenate	Arginine	0.0456359	0.0194125	0.0211362	0.0254089	0.0282887
	Sucrose	0.0286828	0.0159541	0.0216794	0.0294814	0.026196
	Difference	0.0169531	0.00345836	0	0	0.00209271
supernatant	Arginine	0.0216407	0.0159078	0.0156885	0.020097	0.014029
	Sucrose	0.0249693	0.0127197	0.0189703	0.0253652	0.0157615
	Difference	0	0.00318802	0	0	0
pellet	Arginine	0.0133511	0.0060904	0.00366978	0.00261013	0.00347559
	Sucrose	0.00125362	0.0021246	0.00276878	0.00345092	0.00315972
	Difference	0.0120975	0.00396579	0.000901008	0	0.00031587

## Sheet: BCH
[3H] Arginine + [14C] Sucrose + 4mM BCH, 10 mins, Balb/c ♂, 5ml/min
Mouse Number		51	52	53	54	55			green text= variability of inhibitor group data decided not to include.
CSF		Good	OK, brain a bit bloody	Good	Ok, lungs perfused	OK
	Arginine	0.489785	#DIV/0!	0.166549	0.495382	0.254723
	Sucrose	0.743359	#DIV/0!	0.0137275	0.27849	0.134622
	Difference	0	#DIV/0!	0.152822	0.216892	0.120101
pineal gland	Arginine	1.33826	1.52542	1.34821	2.07937	0.774127
	Sucrose	0.419644	0.458169	0.547722	0.792766	0.162282
	Difference	0.918616	1.06726	0.800488	1.2866	0.611844
choroid plexus	Arginine	2.00846	2.63174	2.52333	3.72948	3.04648
	Sucrose	0.154772	0.260193	0.209536	0.231702	0.21799
	Difference	1.85369	2.37154	2.31379	3.49778	2.82849
frontal cortex	Arginine	0.648586	1.03306	0.659469	1.11864	0.841521
	Sucrose	0.031178	0.0454369	0.0213004	0.0546412	0.0304866
	Difference	0.617408	0.987621	0.638169	1.064	0.811035
caudate nucleus	Arginine	0.613955	0.791518	0.497226	1.03587	0.624145
	Sucrose	0.0313497	0.0315332	0.0265599	0.0299601	0.0148856
	Difference	0.582605	0.759985	0.470666	1.00591	0.609259
occipital cortex	Arginine	0.631263	0.503016	0.579492	0.766197	0.816407
	Sucrose	0.0309446	0.022651	0.0191866	0.0253234	0.019948
	Difference	0.600319	0.480364	0.560306	0.740874	0.796459
hippocampus	Arginine	0.476979	0.627597	0.442755	0.736215	0.7377
	Sucrose	0.0201394	0.0236144	0.0134527	0.0460623	0.0218304
	Difference	0.456839	0.603982	0.429302	0.690152	0.715869
[3H] Arginine + [14C] Sucrose + 4mM BCH, 10 mins, Balb/c ♂, 5ml/min
Mouse Number		51	52	53	54	55
pituitary gland	Arginine	2.08588	1.62359	2.1419	3.73001	3.25542
	Sucrose	0.137642	0.129148	0.105815	0.297508	0.137865
	Difference	1.94824	1.49444	2.03609	3.4325	3.11755
hypothalamus	Arginine	0.672036	1.01727	0.708311	1.80132	1.28108
	Sucrose	0.0515971	0.0405988	0.0289677	0.0722425	0.0443933
	Difference	0.620438	0.976668	0.679344	1.72908	1.23669
thalamus	Arginine	0.484271	0.790082	0.739347	1.106	1.42636
	Sucrose	0.0277677	0.0232586	0.024974	0.0371383	0.0377807
	Difference	0.456503	0.766823	0.714373	1.06886	1.38858
pons	Arginine	0.911825	0.0880985	0.556566	1.36779	0.837268
	Sucrose	0.0912282	0.0190194	0.0281414	0.0611309	0.0573627
	Difference	0.820597	0.0690791	0.528424	1.30666	0.779905
cerebellum	Arginine	0.607204	0.652774	0.619828	0.863818	0.716139
	Sucrose	0.0318384	0.0472775	0.0305938	0.0324726	0.025619
	Difference	0.575366	0.605496	0.589235	0.831346	0.69052
homogenate	Arginine	0.35349	0.436309	0.409865	0.447231	0.664155
	Sucrose	0.0217845	0.0260902	0.0194462	0.015893	0.0215405
	Difference	0.331705	0.410218	0.390419	0.431338	0.642614
supernatant	Arginine	0.176555	0.198501	0.278152	0.29694	0.41557
	Sucrose	0.0133933	0.0155883	0.0174296	0.0141881	0.0196093
	Difference	0.163162	0.182913	0.260723	0.282752	0.395961
pellet	Arginine	0.0530025	0.162555	0.0946846	0.0800789	0.0943625
	Sucrose	0.00289979	0.0105881	0.0052109	0.00453262	0.0033948
	Difference	0.0501027	0.151966	0.0894737	0.0755462	0.0909677

## Sheet: D-L Methyltryptophan
[3H] Arginine & [14C] Sucrose + 500uM alpha-D,L,-methyltryptophan 10 mins, Balb/c ♂, 5ml/min
Mouse Number		75	76	77	73	74
CSF		good	good	good	good	good			green text= variability of inhibitor group data decided not to include.
	Arginine	1.82557	#DIV/0!	0.219284	#DIV/0!	#DIV/0!
	Sucrose	0.184008	#DIV/0!	0.0550004	#DIV/0!	#DIV/0!
	Difference	1.64157	#DIV/0!	0.164283	#DIV/0!	#DIV/0!
pineal gland	Arginine	0	13.0901	0.945404	12.4071	8.04809
	Sucrose	0.461647	0.0825817	0.0913398	0.150253	0.118463
	Difference	0	13.0076	0.854065	12.2569	7.92963
choroid plexus	Arginine	1.90391	2.4877	1.15026	2.54873	2.79762
	Sucrose	0.376271	0.0772732	0.0705265	0	0.22925
	Difference	1.52764	2.41042	1.07973	2.54957	2.56837
frontal cortex	Arginine	0.717825	0.233969	0.216331	0.195989	0.276998
	Sucrose	0.0696086	0.017451	0.0184644	0.0121406	0.0257519
	Difference	0.648216	0.216518	0.197866	0.183849	0.251246
caudate nucleus	Arginine	0.540828	0.196701	0.168458	0.160673	0.345665
	Sucrose	0.0539154	0.0130162	0.00945902	0.0113722	0.0483786
	Difference	0.486912	0.183685	0.158999	0.149301	0.297287
occipital cortex	Arginine	0.796387	0.267158	0.226878	0.330302	0.1597
	Sucrose	0.0702707	0.0131992	0.0123137	0.0116019	0.0209471
	Difference	0.726116	0.253959	0.214564	0.3187	0.138753
hippocampus	Arginine	0.437102	0.161424	0.186281	0.213277	0.208552
	Sucrose	0.0360321	0.0113399	0.00921488	0.00856239	0.0206228
	Difference	0.40107	0.150084	0.177066	0.204714	0.187929
[3H] Arginine & [14C] Sucrose + 500uM alpha-D,L,-methyltryptophan 10 mins, Balb/c ♂, 5ml/min
Mouse Number		75	76	77	73	74
pituitary gland	Arginine	0.871877	1.01891	0.764302	1.80328	1.06708
	Sucrose	0.50434	0.0968594	0.0632128	0.0633205	0.107016
	Difference	0.367537	0.922051	0.701089	1.73996	0.960069
hypothalamus	Arginine	1.57646	0.295396	0.428652	0.38442	0.176019
	Sucrose	0.601631	0.0242031	0.0289379	0.022603	0.0170224
	Difference	0.974831	0.271193	0.399714	0.361817	0.158997
thalamus	Arginine	0.651266	0.301588	0.345479	0.251333	0.32833
	Sucrose	0.0482902	0.0156663	0.0182262	0.0140726	0.0278411
	Difference	0.602976	0.285921	0.327252	0.23726	0.300489
pons	Arginine	0.989819	3.33788	1.50061	0.440491	0.463019
	Sucrose	0.090877	0.051727	0.0516225	0.0274431	0.0706308
	Difference	0.898942	3.28615	1.44899	0.413048	0.392388
cerebellum	Arginine	0.731095	0.183898	0.220097	0.256345	0.191598
	Sucrose	0.0789686	0.0207335	0.013569	0.0202369	0.0245597
	Difference	0.652127	0.163164	0.206528	0.236108	0.167038
homogenate	Arginine	0.788248	0.260542	0.219264	0.482628	0.282477
	Sucrose	0.0743007	0.0248984	0.0234529	0.0408533	0.0448815
	Difference	0.713947	0.235643	0.195812	0.441775	0.237596
supernatant	Arginine	0.437903	0.156442	0.113571	0.123319	0.133904
	Sucrose	0.0428785	0.0154555	0.0099916	0.0135246	0.0202691
	Difference	0.395024	0.140987	0.10358	0.109794	0.113635
pellet	Arginine	0.341399	0.282577	0.247392	0.0635547	0
	Sucrose	0.0253041	0.00968141	0.0195752	0.00250708	0.00194374
	Difference	0.316094	0.272896	0.227817	0.0610477	0
