# Supplementary material for: Saturation kinetics and specificity of transporters for L-arginine and asymmetric dimethylarginine (ADMA) at the blood-brain and blood-CSF barriers
Source: PLoS One. 2025 Jun 11;20(6):e0320034. doi: 10.1371/journal.pone.0320034 (PMC12157126; doi:10.1371/journal.pone.0320034)
Supplement: S2 Data Set — (XLSX) [file pone.0320034.s003.xlsx]

## Sheet: Control 3H ADMA
[3H] ADMA + [14C] Sucrose CONTROL, 10 mins, Balb/c ♂, 5ml/min
Mouse Number		18	19	20	21	22
CSF		Good, brain a tiny bit bloody	Good	Good	Good	v Good		red text =outlier removed
	ADMA	0.16984	0.619296	0.209828	0.186478	0.177548
	Sucrose	0.00177584	0	0	0.00811654	0.0170422
	Difference	0.168064	0.6193	0.2098	0.178362	0.160506
pineal gland	ADMA	4.87777	1.91099	1.26472	2.23442	2.52407
	Sucrose	1.11562	0.336805	0.403801	0.413421	0.839459
	Difference	3.76215	1.57418	0.860921	1.82099	1.68461
choroid plexus	ADMA	2.74009	2.83392	2.76978	1.53369	4.52625
	Sucrose	0.181549	0.172496	0.319395	0.181738	0.505544
	Difference	2.55854	2.66142	2.45039	1.35195	4.0207
frontal cortex	ADMA	0.303773	0.392864	0.194153	0.275553	0.198478
	Sucrose	0.0219373	0.0281653	0.0195815	0.0313375	0.0165935
	Difference	0.281835	0.364699	0.174572	0.244215	0.181885
caudate nucleus	ADMA	0.306868	0.332404	0.152527	0.254404	0.25848
	Sucrose	0.0199701	0.022262	0.0119801	0.0219975	0.0248051
	Difference	0.286898	0.310142	0.140547	0.232406	0.233675
occipital cortex	ADMA	0.213154	0.296218	0.207363	0.262452	0.25646
	Sucrose	0.018882	0.0209607	0.0232523	0.0205302	0.0261557
	Difference	0.194272	0.275257	0.184111	0.241922	0.230305
hippocampus	ADMA	0.213397	0.305029	0.204883	0.220848	0.223891
	Sucrose	0.0143198	0.0184048	0.0140319	0.0164668	0.0177058
	Difference	0.199077	0.286624	0.190851	0.204381	0.206185
[3H] ADMA + [14C] Sucrose CONTROL, 10 mins, Balb/c ♂, 5ml/min
Mouse Number		18	19	20	21	22
pituitary gland	ADMA	2.08539	1.51816	1.51416	1.60608	3.18766
	Sucrose	0.127215	0.149723	0.110255	0.233551	0.147922
	Difference	1.95817	1.36843	1.40391	1.37253	3.03973
hypothalamus	ADMA	0.234075	0.396921	0.297958	0.362689	0.413447
	Sucrose	0.0240615	0.0355473	0.0233618	0.0605772	0.0403313
	Difference	0.210013	0.361374	0.274596	0.302112	0.373116
thalamus	ADMA	0.18045	0.288082	0.191621	0.250694	0.234817
	Sucrose	0.0109444	0.0225287	0.0153664	0.0273941	0.0194068
	Difference	0.169505	0.265553	0.176255	0.2233	0.215411
pons	ADMA	0.185685	0.412685	0.302579	0.280831	0.2305
	Sucrose	0.020104	0.0519358	0.0294166	0.0376018	0.0412533
	Difference	0.165581	0.360749	0.273163	0.243229	0.189247
cerebellum	ADMA	0.171038	0.243138	0.174932	0.224573	0.114221
	Sucrose	0.0198721	0.0343191	0.0250449	0.028478	0.0127086
	Difference	0.151166	0.208819	0.149887	0.196095	0.101513
homogenate	ADMA	0.16568	0.368381	0.190115	0.163879	0.232485
	Sucrose	0.0296878	0.0996253	0.0291535	0.0213917	0.305574
	Difference	0.135992	0.268756	0.160962	0.142488	0
supernatant	ADMA	0.11915	0.161134	0.102775	0.139001	0.168536
	Sucrose	0.0431333	0.0444752	0.0135856	0.0197293	0.138694
	Difference	0.0760168	0.116659	0.0891892	0.119271	0.0298
pellet	ADMA	0.0288358	0.0751226	0.0334498	0.0355527	0.0903963
	Sucrose	0.0037653	0.0242735	0.0237156	0.0163788	0.156092
	Difference	0.0250705	0.0508491	0.00973423	0.0191739	0

## Sheet: L-homoarginine
[3H] ADMA + [14C] Sucrose + 20mM L-Homoarginine 10 mins, Balb/c ♂, 5ml/min
Mouse Number		27	28	29	30	31
CSF		good	good	good	good	good
	ADMA	0.223687	0.0529618	0.0461014	0.377966	0.0713752
	Sucrose	0.19016	0.0133735	0.0241823	0.363042	0.0588293
	Difference	0.0335271	0.0395883	0.0219191	0.0149245	0.0125459
pineal gland	ADMA	0.397605	0.594047	0.651571	0.977168	0.250628
	Sucrose	0.362873	0.527806	0.577926	0.579477	0.201263
	Difference	0.0347317	0.0662409	0.073645	0.397691	0.0493648
choroid plexus	ADMA	0.239344	0.478216	0.508013	1.40109	0.173854
	Sucrose	0.197261	0.628113	0.247674	0.223788	0.116985
	Difference	0.0420829	0	0.260339	1.1773	0.0568683
frontal cortex	ADMA	0.0201993	0.0243379	0.0284529	0.0189863	0.0617729
	Sucrose	0.0232848	0.030249	0.0288649	0.0171887	0.0105736
	Difference	0	0	0	0.00179769	0.0511993
caudate nucleus	ADMA	0.0227946	0.0234556	0.0235289	0.0160385	0.0170377
	Sucrose	0.0244649	0.0260092	0.0230173	0.0142166	0.0103039
	Difference	-0.00167035	-0.00255357	0.00051157	0.00182191	0.00673382
occipital cortex	ADMA	0.0341058	0.0257479	0.0180419	0.0122027	0.00835633
	Sucrose	0.0130669	0.0260247	0.0183563	0.0104644	0.00644445
	Difference	0.0210389	0	0	0.00173824	0.00191188
hippocampus	ADMA	0.0113526	0.0159676	0.0107291	0.014635	0.0115406
	Sucrose	0.0124908	0.0182725	0.0134422	0.0109501	0.00542047
	Difference	-0.00113814	0	0	0.00368491	0.00612009
[3H] ADMA + [14C] Sucrose + 20mM L-Homoarginine 10 mins, Balb/c ♂, 5ml/min
Mouse Number		27	28	29	30	31
pituitary gland	ADMA	0.287794	0.188998	0.156	0.201045	0.296855
	Sucrose	0.125844	0.204888	0.165628	0.126327	0.104958
	Difference	0.16195	0	0	0.0747175	0.191897
hypothalamus	ADMA	0.0352939	0.0237829	0.0346985	0.727233	0.0813044
	Sucrose	0.0298168	0.024756	0.0272314	0.00523362	0.0327769
	Difference	0.00547707	-0.000973074	0.00746709	0.722	0.0485274
thalamus	ADMA	0.0178787	0.0382385	0.0623882	0.0275687	0.0362413
	Sucrose	0.0142107	0.0331558	0.0197791	0.0116358	0.0128793
	Difference	0.00366805	0.0050827	0.0426091	0.0159329	0.023362
pons	ADMA	0.0843945	0.0223392	0.0332529	0.0610478	0.0769636
	Sucrose	0.0414249	0.0278564	0.0337483	0.0368141	0.0259519
	Difference	0.0429697	0	0	0.0242337	0.0510117
cerebellum	ADMA	0.0323137	0.0364165	0.0426305	0.0235652	0.0190906
	Sucrose	0.0319682	0.0357097	0.0321775	0.0186215	0.0171005
	Difference	0.000345496	0.000706796	0.010453	0.00494367	0.00199005
homogenate	ADMA	0.225636	0.0752152	0.0402703	0.0334613	0.025257
	Sucrose	0.0476692	0.0802797	0.0413381	0.0375194	0.0162702
	Difference	0.177966	0	0	0	0.00898674
supernatant	ADMA	0.132895	0.0803114	0.0355272	0.0304097	0.0186959
	Sucrose	0.0259692	0.0368274	0.0266981	0.0249795	0.0117502
	Difference	0.106926	0.043484	0.00882906	0.00543023	0.00694576
pellet	ADMA	0.0937755	0.052918	0.0287239	0.0149052	0.0110112
	Sucrose	0.00513466	0.0408974	0.030353	0.00837605	0.00241883
	Difference	0.0886408	0.0120205	0	0.00652919	0.00859238

## Sheet: BCH
[3H] ADMA + [14C] Sucrose + BCH 10 mins, Balb/c ♂, 5ml/min
Mouse Number		32	33	34	35	36
CSF		good	good	good	good	good
	ADMA	0.0368929	0.167352	0.0999192	0.0437069	0.0745834
	Sucrose	0.0112891	0.0120484	0.00994324	0.0109171	0.0279818
	Difference	0.0256038	0.155303	0.0899759	0.0327897	0.0466016
pineal gland	ADMA	0.467543	1.81308	0.833535	0.56684	0.933679
	Sucrose	0.218291	0.141875	0.284759	0.233857	0.401395
	Difference	0.249253	1.67121	0.548775	0.332983	0.532284
choroid plexus	ADMA	0.608551	1.88612	1.81768	1.15105	1.87617
	Sucrose	0.0841112	0.172927	0.214129	0.126059	0.216963
	Difference	0.52444	1.71319	1.60355	1.02499	1.65921
frontal cortex	ADMA	0.0919042	0.213666	0.195415	0.174967	0.211711
	Sucrose	0.0132541	0.0328878	0.0257949	0.0206511	0.0225574
	Difference	0.0786501	0.180778	0.16962	0.154316	0.189153
caudate nucleus	ADMA	0.0763958	0.232556	0.195475	0.155772	0.190638
	Sucrose	0.00870448	0.0295686	0.0236491	0.0173048	0.0193674
	Difference	0.0676913	0.202987	0.171826	0.138467	0.17127
occipital cortex	ADMA	0.0601939	0.213773	0.180063	0.175021	0.193964
	Sucrose	0.00560232	0.0224612	0.0173951	0.0178828	0.0187464
	Difference	0.0545916	0.191312	0.162668	0.157138	0.175217
hippocampus	ADMA	0.0687538	0.219326	0.163678	0.140185	0.16423
	Sucrose	0.00503396	0.020851	0.0111197	0.0169639	0.0124766
	Difference	0.0637199	0.198475	0.152558	0.123221	0.151753
[3H] ADMA + [14C] Sucrose + BCH 10 mins, Balb/c ♂, 5ml/min
Mouse Number		32	33	34	35	36
pituitary gland	ADMA	0.463492	0.917656	1.10735	0.63846	1.06324
	Sucrose	0.0834461	0.188655	0.140421	0.118558	0.138014
	Difference	0.380046	0.729001	0.966927	0.519902	0.925223
hypothalamus	ADMA	0.15957	0.272455	0.236245	0.1519	0.292848
	Sucrose	0.0187429	0.0413568	0.0263537	0.0258659	0.0392509
	Difference	0.140827	0.231098	0.209891	0.126034	0.253597
thalamus	ADMA	0.0940723	0.222524	0.169004	0.135586	0.276618
	Sucrose	0.0115793	0.019839	0.0182637	0.0124093	0.0446969
	Difference	0.082493	0.202685	0.15074	0.123177	0.231921
pons	ADMA	0.151951	0.285159	0.325908	0.223197	0.25443
	Sucrose	0.0398555	0.0554556	0.0563488	0.0709388	0.0462389
	Difference	0.112095	0.229704	0.269559	0.152258	0.208191
cerebellum	ADMA	0.108862	0.231792	0.191911	0.131301	0.179319
	Sucrose	0.01669	0.0413686	0.0336981	0.0165441	0.0253944
	Difference	0.0921724	0.190424	0.158213	0.114757	0.153925
homogenate	ADMA	0.105808	0.196962	0.141546	0.143472	0.147111
	Sucrose	0.0214589	0.0395105	0.030702	0.0434159	0.0390295
	Difference	0.0843487	0.157451	0.110844	0.100056	0.108082
supernatant	ADMA	0.0716936	0.154663	0.102628	0.0927327	0.0933408
	Sucrose	0.0123819	0.0240415	0.0179765	0.0186512	0.0181232
	Difference	0.0593117	0.130621	0.084651	0.0740814	0.0752176
pellet	ADMA	0.0117319	0.0251164	0.0152847	0.038747	0.028246
	Sucrose	0.00230283	0.00976219	0.00527509	0.0605179	0.0162361
	Difference	0.00942908	0.0153542	0.0100096	0	0.0120099

## Sheet: L-phenylalanine
[3H] ADMA + [14C] Sucrose + 200uM L-Phenylalanine 10 mins, Balb/c ♂, 5ml/min
Mouse Number		42	43	44	45	46
CSF		good	good	good	good	good
	ADMA	0.362885	-	0.101634	0.0582169	0.137482
	Sucrose	0.0915328		0.0477444	0.0197738	0.124599
	Difference	0.271352		0.0538897	0.0384431	0.0128829
pineal gland	ADMA	0.512956	0.365897	2.2683	0.594531	0.429156
	Sucrose	0.115619	0.0694377	1.37786	0.31831	0.175647
	Difference	0.397336	0.296459	0.890437	0.276221	0.253509
choroid plexus	ADMA	1.50253	0.426647	1.17071	1.17085	0.64701
	Sucrose	0.147117	0.0374881	0.165895	0.114686	0.0627882
	Difference	1.35541	0.389159	1.00482	1.05616	0.584221
frontal cortex	ADMA	0.199888	0.0936372	0.137392	0.106855	0.112376
	Sucrose	0.0460251	0.0153938	0.0166729	0.0195026	0.0123503
	Difference	0.153863	0.0782434	0.120719	0.0873526	0.100026
caudate nucleus	ADMA	0.162784	0.0832318	0.109407	0.0914344	0.103519
	Sucrose	0.0361596	0.0125587	0.0093086	0.0117685	0.0108723
	Difference	0.126625	0.0706731	0.100098	0.0796659	0.0926463
occipital cortex	ADMA	0.123287	0.0862705	0.0894429	0.10634	0.103131
	Sucrose	0.0160128	0.0133713	0.0103706	0.0148764	0.0110577
	Difference	0.107275	0.0728992	0.0790723	0.0914635	0.0920735
hippocampus	ADMA	0.160493	0.0808331	0.107911	0.10151	0.103145
	Sucrose	0.0101519	0.00986677	0.0134756	0.00912191	0.00863044
	Difference	0.150341	0.0709664	0.0944349	0.0923884	0.0945145
[3H] ADMA + [14C] Sucrose + 200uM L-Phenylalanine 10 mins, Balb/c ♂, 5ml/min
Mouse Number		42	43	44	45	46
pituitary gland	ADMA	0.735094	0.27562	0.395976	0.543743	0.310739
	Sucrose	0.121334	0.0527022	0.0838007	0.078641	0.0733614
	Difference	0.61376	0.222918	0.312176	0.465102	0.237378
hypothalamus	ADMA	0.175828	0.103829	0.151546	0.149124	0.139753
	Sucrose	0.0324845	0.0128867	0.019504	0.0189842	0.0171719
	Difference	0.143343	0.0909422	0.132042	0.13014	0.122581
thalamus	ADMA	0.140293	0.109659	0.113789	0.132388	0.0962456
	Sucrose	0.0160701	0.00869335	0.0131515	0.0174714	0.00982593
	Difference	0.124223	0.100965	0.100637	0.114917	0.0864197
pons	ADMA	0.178422	0.097589	0.178296	0.140994	0.143384
	Sucrose	0.0355178	0.0210532	0.0274779	0.029641	0.0393577
	Difference	0.142904	0.0765357	0.150818	0.111353	0.104026
cerebellum	ADMA	0.176291	0.0986503	0.122118	0.118138	0.083104
	Sucrose	0.033191	0.0184029	0.0204884	0.0197184	0.0147661
	Difference	0.1431	0.0802474	0.10163	0.09842	0.0683379
homogenate	ADMA	0.119888	0.0644003	0.100849	0.0917097	0.0971176
	Sucrose	0.0506123	0.0128784	0.0184206	0.0301313	0.0199436
	Difference	0.0692756	0.0515219	0.0824286	0.0615784	0.077174
supernatant	ADMA	0.0988672	0.0464824	0.0771628	0.0805963	0.0673796
	Sucrose	0.0609295	0.00892785	0.0146311	0.0226964	0.01267
	Difference	0.0379377	0.0375545	0.0625317	0.0578998	0.0547096
pellet	ADMA	0.0346359	0.0116413	0.0147108	0.0211433	0.0166259
	Sucrose	0.0373403	0.00781257	0.009649	0.0201803	0.00999613
	Difference	0	0.00382869	0.00506177	0.000963052	0.0066298

## Sheet: methyl-DL tryptophanv2
[3H] ADMA & [14C] Sucrose + 500uM alpha-D,L,-methyltryptophan 10 mins, Balb/c ♂, 5ml/min
Mouse Number		70	71	72	73	74
CSF		good	good	good	good	good		red text =outlier removed
	Arginine		0.291268	0.000646236
	Sucrose		0.0137978	1.54499e-05
	Difference		0.27747	0.000630787
pineal gland	Arginine	0.311561	0.776468	8.93709	7.19887	10.0374
	Sucrose	0.0968659	0.23974	0.380797	0.0205389	0.0395464
	Difference	0.214695	0.536728	8.55629	7.17833	9.99784
choroid plexus	Arginine	0.619875	1.04771	2.37779	2.81209	3.15695
	Sucrose	0.1339	0.120587	0.243271	0.145674	0.165389
	Difference	0.485975	0.927121	2.13452	2.66642	2.99156
frontal cortex	Arginine	0.0563631	0.176313	0.102166	0.1461	0.294471
	Sucrose	0.0136416	0.0217932	0.032053	0.0326319	0.0267934
	Difference	0.0427216	0.15452	0.0701134	0.113468	0.267678
caudate nucleus	Arginine	0.0664873	0.0638502	0.148966	0.210027	0.226209
	Sucrose	0.0156092	0.0112417	0.0237063	0.0251691	0.0278251
	Difference	0.0508781	0.0526084	0.12526	0.184858	0.198384
occipital cortex	Arginine	0.0608914	0.120466	0.159622	0.221512	0.154283
	Sucrose	0.0132279	0.0159538	0.0288042	0.0247949	0.0199458
	Difference	0.0476635	0.104512	0.130818	0.196717	0.134337
hippocampus	Arginine	0.0373301	0.100621	0.173263	0.251675	0.215415
	Sucrose	0.00720972	0.0100323	0.0196335	0.0154161	0.0176203
	Difference	0.0301204	0.0905885	0.153629	0.236259	0.197795
[3H] ADMA & [14C] Sucrose + 500uM alpha-D,L,-methyltryptophan 10 mins, Balb/c ♂, 5ml/min
Mouse Number		70	71	72	73	74
pituitary gland	Arginine	0.371214	1.65169	1.53	2.50636	4.78644
	Sucrose	0.102131	0.13047	0.324407	0.136304	0.101808
	Difference	0.269083	1.52122	1.2056	2.37006	4.68463
hypothalamus	Arginine	0.0912009	0.287407	0.286158	0.771248	1.46947
	Sucrose	0.0226227	0.0197789	0.0423	0.0460096	0.0269731
	Difference	0.0685782	0.267629	0.243858	0.725238	1.44249
thalamus	Arginine	0.057634	0.113889	0.194194	0.547527	0.384956
	Sucrose	0.00928564	0.0106302	0.0259398	0.014276	0.0199104
	Difference	0.0483483	0.103259	0.168254	0.533251	0.365045
pons	Arginine	0.0669351	0.149912	0.169442	0.65907	0.541428
	Sucrose	0.0172592	0.0161645	0.0181018	0.0235963	0.0429794
	Difference	0.0496759	0.133748	0.151341	0.635473	0.498449
cerebellum	Arginine	0.0598355	0.117887	0.154911	0.253379	0.210481
	Sucrose	0.0137169	0.0176775	0.0294754	0.0330155	0.0249169
	Difference	0.0461186	0.10021	0.125435	0.220364	0.185564
homogenate	Arginine	0.0423902	0.118311	0.159641	0.2623	0.315423
	Sucrose	0.0121347	0.0175111	0.0308879	0.0233145	0.0430295
	Difference	0.0302555	0.1008	0.128753	0.238985	0.272393
supernatant	Arginine	0.0310942	0.0703695	0.120963	0.159032	0.165364
	Sucrose	0.0073179	0.0114773	0.0225939	0.0164811	0.0231957
	Difference	0.0237763	0.0588922	0.0983695	0.142551	0.142168
pellet	Arginine	0.00924955	0.0557862	0.0196218	0.0348656	0
	Sucrose	0.00230969	0.00407554	0.00384578	0.0025246	0
	Difference	0.00693985	0.0517107	0.015776	0.032341	0

## Sheet: L-leucine
[3H] ADMA + [14C] Sucrose + 5mM L-Leucine, 10 mins, Balb/c ♂, 5ml/min
Mouse Number		1	2	3	4	5
CSF		Good	Good	Good	Good	Good
	ADMA	0.202632	0.33077	0.194514	0.265545	0.233395
	Sucrose	0.112593	0.241427	0.108345	0.0137556	0.119681
	Difference	0.090039	0.0893432	0.0861692	0.251789	0.113713
pineal gland	ADMA	0.510105	0.590109	0.67874	0.886146	0.649025
	Sucrose	0.176022	0.131246	0.365362	0.155163	0.335227
	Difference	0.334084	0.458863	0.313379	0.730983	0.313798
choroid plexus	ADMA	0.995906	0.868882	0.948145	0.697513	1.02728
	Sucrose	0.200822	0.160634	0.266707	0.137665	0.260605
	Difference	0.795084	0.708249	0.681438	0.559848	0.766675
frontal cortex	ADMA	0.110654	0.108875	0.14366	0.168986	0.1839
	Sucrose	0.0514682	0.0547666	0.0596675	0.0662336	0.0446751
	Difference	0.0591855	0.0541088	0.083992	0.102753	0.139225
caudate nucleus	ADMA	0.0894105	0.0986581	0.114613	0.119332	0.154207
	Sucrose	0.0396624	0.0396431	0.0395991	0.0414162	0.0467124
	Difference	0.0497481	0.059015	0.0750137	0.0779159	0.107495
occipital cortex	ADMA	0.0876995	0.123849	0.142047	0.146681	0.142428
	Sucrose	0.0495351	0.0718766	0.102456	0.0542475	0.0302905
	Difference	0.0381644	0.0519723	0.0395911	0.0924336	0.112137
hippocampus	ADMA	0.0713436	0.120684	0.133688	0.138597	0.14405
	Sucrose	0.0293472	0.0631818	0.067535	0.0380423	0.0379216
	Difference	0.0419964	0.0575019	0.0661528	0.100554	0.106129
[3H] ADMA + [14C] Sucrose + 5mM L-Leucine, 10 mins, Balb/c ♂, 5ml/min
Mouse Number		1	2	3	4	5
pituitary gland	ADMA	0.58801	0.454809	1.45335	0.438173	0.717509
	Sucrose	0.156255	0.174045	0.247743	0.0993373	0.287944
	Difference	0.431755	0.280764	1.2056	0.338836	0.429565
hypothalamus	ADMA	0.255358	0.208122	0.239204	0.118418	0.23879
	Sucrose	0.0670748	0.0463376	0.0527144	0.0308935	0.072177
	Difference	0.188283	0.161785	0.18649	0.0875245	0.166613
thalamus	ADMA	0.108329	0.134852	0.164358	0.107901	0.167468
	Sucrose	0.0228177	0.0388311	0.0486795	0.0274639	0.0296063
	Difference	0.0855117	0.0960214	0.115678	0.080437	0.137862
pons	ADMA	0.129514	0.149832	0.166899	0.148026	0.28403
	Sucrose	0.0436934	0.0472531	0.0542908	0.0577699	0.10624
	Difference	0.0858201	0.102579	0.112609	0.0902564	0.177789
cerebellum	ADMA	0.113844	0.124847	0.163962	0.10799	0.177865
	Sucrose	0.0469606	0.0561969	0.0634293	0.0331068	0.0560779
	Difference	0.0668838	0.0686502	0.100532	0.074883	0.121787
homogenate	ADMA	0.0663705	0.093089	0.0938145	0.112421	0.141915
	Sucrose	0.033141	0.0477427	0.0312839	0.0361495	0.0379926
	Difference	0.0332295	0.0453463	0.0625306	0.076271	0.103922
supernatant	ADMA		0.0832529	0.0843991	0.0958512	0.120476
	Sucrose		0.0228063	0.024492	0.0208173	0.023775
	Difference		0.0604466	0.0599072	0.0750339	0.0967012
pellet	ADMA		0.0288595	0.0261852	0.0198913	0.0263069
	Sucrose		0.0497306	0.0518632	0.0532683	0.0653231
	Difference		0	0	0	0

## Sheet: L-harmaline
[3H] ADMA + [14C] Sucrose + 2mM L-Harmaline, 10 mins, Balb/c ♂, 5ml/min
Mouse Number		6	7	8	9	10
CSF		Good	Good	Good	Good	Good
	ADMA	0.185019	0.167869	0.164978	0.11282	0.128534		red text =outlier removed
	Sucrose	0.139249	0.0148365	0.0809074	0.056912	0.0213469
	Difference	0.0457701	0.153032	0.0840701	0.0559076	0.107187
pineal gland	ADMA	0.35376	1.20883	0.570296	0.755026	5.79408
	Sucrose	0.0852459	0.27136	0.167713	0.179068	0.456662
	Difference	0.268514	0.937471	0.402583	0.575958	5.33741
choroid plexus	ADMA	0.768863	1.39763		0.571796	1.65231
	Sucrose	0.105	0.175259		0.247019	0.442112
	Difference	0.663863	1.22237		0.324776	1.21019
frontal cortex	ADMA	0.107955	0.147975	0.119248	0.151732	0.293994
	Sucrose	0.0180937	0.0214175	0.0294014	0.0241785	0.0440546
	Difference	0.0898611	0.126558	0.0898463	0.127554	0.24994
caudate nucleus	ADMA	0.0945761	0.111921	0.118234	0.132957	0.255082
	Sucrose	0.0155186	0.0181462	0.0239562	0.020758	0.0375117
	Difference	0.0790576	0.0937745	0.0942776	0.112199	0.217571
occipital cortex	ADMA	0.0899344	0.145103	0.0828152	0.14786	0.16979
	Sucrose	0.0118485	0.0171471	0.0194282	0.0212396	0.0335882
	Difference	0.0780859	0.127956	0.0633869	0.12662	0.136201
hippocampus	ADMA	0.0764409	0.122102	0.0937949	0.148256	0.197458
	Sucrose	0.00646464	0.0108824	0.0159619	0.01236	0.0200328
	Difference	0.0699763	0.11122	0.077833	0.135896	0.177425
[3H] ADMA + [14C] Sucrose + 2mM L-Harmaline, 10 mins, Balb/c ♂, 5ml/min
Mouse Number		6	7	8	9	10
pituitary gland	ADMA	0.675319	0.648961	0.620113	0.586566	0.682484
	Sucrose	0.0673349	0.0741691	0.102316	0.074228	0.158121
	Difference	0.607984	0.574792	0.517797	0.512338	0.524362
hypothalamus	ADMA	0.167894	0.213166	0.271136	0.362916	0.222006
	Sucrose	0.0527858	0.0493369	0.0605188	0.0836056	0.0630603
	Difference	0.115108	0.163829	0.210617	0.27931	0.158946
thalamus	ADMA	0.0913967	0.142278	0.18632	0.131546	0.221696
	Sucrose	0.0161214	0.0175005	0.0258153	0.0203075	0.0288458
	Difference	0.0752753	0.124777	0.160505	0.111239	0.19285
pons	ADMA	0.153718	0.177312	0.167114	0.110925	0.197834
	Sucrose	0.0655183	0.0519716	0.0488609	0.0216186	0.0402287
	Difference	0.0881992	0.12534	0.118253	0.0893069	0.157605
cerebellum	ADMA	0.0851741	0.133795	0.122238	0.13553	0.249751
	Sucrose	0.017289	0.0179319	0.0294415	0.026859	0.0341258
	Difference	0.0678851	0.115863	0.0927961	0.108671	0.215625
homogenate	ADMA	0.0882952	0.154436	0.117122	0.13735	0.227157
	Sucrose	0.0171861	0.0231263	0.0235348	0.0250236	0.0358556
	Difference	0.0711091	0.131309	0.0935874	0.112326	0.191302
supernatant	ADMA	0.0636858	0.105059	0.108715	0.102273	0.184166
	Sucrose	0.01425	0.0200563	0.0227847	0.0215364	0.0315125
	Difference	0.0494358	0.085003	0.0859305	0.0807365	0.152653
pellet	ADMA	0.0143736	0.0171672	0.0196374	0.0192144	0.032893
	Sucrose	0.00217874	0.00269616	0.00379752	0.0033813	0.00509528
	Difference	0.0121949	0.0144711	0.0158399	0.0158331	0.0277977
