# Supplementary material for: Saturation kinetics and specificity of transporters for L-arginine and asymmetric dimethylarginine (ADMA) at the blood-brain and blood-CSF barriers
Source: PLoS One. 2025 Jun 11;20(6):e0320034. doi: 10.1371/journal.pone.0320034 (PMC12157126; doi:10.1371/journal.pone.0320034)
Supplement: S3 Data Set — (XLSX) [file pone.0320034.s004.xlsx]

## Sheet: CONTROL 3HADMA
[3H] ADMA + [14C] Sucrose CONTROL, 10 mins, Balb/c ♂, 5ml/min
Mouse Number		18	19	20	21	22
CSF		Good, brain a tiny bit bloody	Good	Good	Good	v Good
	ADMA	0.16984	0.619296	0.209828	0.186478	0.177548
	Sucrose	0.00177584	-0.00931462	-0.00230989	0.00811654	0.0170422
	Difference	0.168064	0.62861	0.212138	0.178362	0.160506
pineal gland	ADMA	4.87777	1.91099	1.26472	2.23442	2.52407
	Sucrose	1.11562	0.336805	0.403801	0.413421	0.839459
	Difference	3.76215	1.57418	0.860921	1.82099	1.68461
choroid plexus	ADMA	2.74009	2.83392	2.76978	1.53369	4.52625
	Sucrose	0.181549	0.172496	0.319395	0.181738	0.505544
	Difference	2.55854	2.66142	2.45039	1.35195	4.0207
frontal cortex	ADMA	0.303773	0.392864	0.194153	0.275553	0.198478
	Sucrose	0.0219373	0.0281653	0.0195815	0.0313375	0.0165935
	Difference	0.281835	0.364699	0.174572	0.244215	0.181885
caudate nucleus	ADMA	0.306868	0.332404	0.152527	0.254404	0.25848
	Sucrose	0.0199701	0.022262	0.0119801	0.0219975	0.0248051
	Difference	0.286898	0.310142	0.140547	0.232406	0.233675
occipital cortex	ADMA	0.213154	0.296218	0.207363	0.262452	0.25646
	Sucrose	0.018882	0.0209607	0.0232523	0.0205302	0.0261557
	Difference	0.194272	0.275257	0.184111	0.241922	0.230305
hippocampus	ADMA	0.213397	0.305029	0.204883	0.220848	0.223891
	Sucrose	0.0143198	0.0184048	0.0140319	0.0164668	0.0177058
	Difference	0.199077	0.286624	0.190851	0.204381	0.206185
[3H] ADMA + [14C] Sucrose CONTROL, 10 mins, Balb/c ♂, 5ml/min
Mouse Number		18	19	20	21	22
pituitary gland	ADMA	2.08539	1.51816	1.51416	1.60608	3.18766
	Sucrose	0.127215	0.149723	0.110255	0.233551	0.147922
	Difference	1.95817	1.36843	1.40391	1.37253	3.03973
hypothalamus	ADMA	0.234075	0.396921	0.297958	0.362689	0.413447
	Sucrose	0.0240615	0.0355473	0.0233618	0.0605772	0.0403313
	Difference	0.210013	0.361374	0.274596	0.302112	0.373116
thalamus	ADMA	0.18045	0.288082	0.191621	0.250694	0.234817
	Sucrose	0.0109444	0.0225287	0.0153664	0.0273941	0.0194068
	Difference	0.169505	0.265553	0.176255	0.2233	0.215411
pons	ADMA	0.185685	0.412685	0.302579	0.280831	0.2305
	Sucrose	0.020104	0.0519358	0.0294166	0.0376018	0.0412533
	Difference	0.165581	0.360749	0.273163	0.243229	0.189247
cerebellum	ADMA	0.171038	0.243138	0.174932	0.224573	0.114221
	Sucrose	0.0198721	0.0343191	0.0250449	0.028478	0.0127086
	Difference	0.151166	0.208819	0.149887	0.196095	0.101513
homogenate	ADMA	0.16568	0.368381	0.190115	0.163879	0.232485
	Sucrose	0.0296878	0.0996253	0.0291535	0.0213917	0.305574
	Difference	0.135992	0.268756	0.160962	0.142488	0
supernatant	ADMA	0.11915	0.161134	0.102775	0.139001	0.168536
	Sucrose	0.0431333	0.0444752	0.0135856	0.0197293	0.138694
	Difference	0.0760168	0.116659	0.0891892	0.119271	0.0298
pellet	ADMA	0.0288358	0.0751226	0.0334498	0.0355527	0.0903963
	Sucrose	0.0037653	0.0242735	0.0237156	0.0163788	0.156092
	Difference	0.0250705	0.0508491	0.00973423	0.0191739	0

## Sheet: 0.5 uM ADMA
[3H] ADMA + [14C] Sucrose + 0.5µM ADMA, 10 mins, Balb/c ♂, 5ml/min
Mouse Number		61	62	63	64	65
CSF		Good	Good	Good	Good	Good
	ADMA	0.285469	0.288559	0.135202	0.23589	0.679733
	Sucrose	0.110587	0.0687827	0.0907479	0.139987	0.856878
	Difference	0.174882	0.219776	0.0444539	0.0959035	-0.177144
pineal gland	ADMA	0.423494	0.556136	0.632649	1.33071	0.849904
	Sucrose	0.18577	0.151095	0.205021	0.427947	0.334166
	Difference	0.237723	0.405042	0.427628	0.902758	0.515738
choroid plexus	ADMA	0.663387	0.608617	0.921188	0.994049	1.76756
	Sucrose	0.152253	0.0927605	0.133494	0.166924	0.210634
	Difference	0.511134	0.515857	0.787694	0.827125	1.55692
frontal cortex	ADMA	0.076107	0.135056	0.144817	0.166631	0.196102
	Sucrose	0.0158893	0.0171758	0.021417	0.0295553	0.0276361
	Difference	0.0602177	0.11788	0.1234	0.137075	0.168466
caudate nucleus	ADMA	0.0638035	0.117023	0.15607	0.176695	0.164658
	Sucrose	0.0129061	0.0124688	0.0304214	0.0459917	0.0238066
	Difference	0.0508974	0.104555	0.125649	0.130703	0.140851
occipital cortex	ADMA	0.0819083	0.0929475	0.0885693	0.14255	0.19764
	Sucrose	0.0145478	0.0102899	0.013673	0.0210949	0.0268999
	Difference	0.0673605	0.0826576	0.0748963	0.121456	0.17074
hippocampus	ADMA	0.0606375	0.123582	0.113827	0.120595	0.190603
	Sucrose	0.00958653	0.0124445	0.0130869	0.0198046	0.0213756
	Difference	0.051051	0.111137	0.10074	0.100791	0.169228
[3H] ADMA + [14C] Sucrose + 0.5µM ADMA, 10 mins, Balb/c ♂, 5ml/min
Mouse Number		61	62	63	64	65
pituitary gland	ADMA	0.410073	0.616856	0.0631652	0.825634	1.51237
	Sucrose	0.0812901	0.108465	0.0193773	0.169607	0.278397
	Difference	0.328783	0.508391	0.0437879	0.656027	1.23397
hypothalamus	ADMA	0.107724	0.168552	0.153587	0.214691	0.347153
	Sucrose	0.0224664	0.0208278	0.0322501	0.0389008	0.0459342
	Difference	0.0852571	0.147724	0.121337	0.17579	0.301219
thalamus	ADMA	0.0712886	0.154838	0.141402	0.160895	0.211157
	Sucrose	0.0134864	0.0160363	0.016517	0.0265172	0.0282271
	Difference	0.0578022	0.138801	0.124885	0.134378	0.18293
pons	ADMA	0.124907	0.150645	0.16647	0.263178	0.195519
	Sucrose	0.0256967	0.0194979	0.02474	0.0846996	0.0258148
	Difference	0.0992103	0.131147	0.14173	0.178478	0.169704
cerebellum	ADMA	0.103285	0.122035	0.151395	0.137426	0.216036
	Sucrose	0.02045	0.0151126	0.0193494	0.0277468	0.0381031
	Difference	0.0828349	0.106922	0.132045	0.109679	0.177933
homogenate	ADMA	0.0789046	0.127937	0.129524	0.128558	0.164595
	Sucrose	0.0173064	0.0167024	0.0208627	0.0257531	0.0230679
	Difference	0.0615982	0.111235	0.108661	0.102805	0.141528
supernatant	ADMA	0.0610455	0.102301	0.105301	0.0866792	0.109187
	Sucrose	0.0149248	0.0148615	0.0177887	0.01624	0.0142784
	Difference	0.0461206	0.0874391	0.0875122	0.0704391	0.0949087
pellet	ADMA	0.0095443	0.0216047	0.0176058	0.0124914	0.0170984
	Sucrose	0.00209177	0.00647093	0.00297552	0.00283812	0.0023916
	Difference	0.00745253	0.0151337	0.0146303	0.00965325	0.0147068

## Sheet: 3 uM ADMA
[3H] ADMA + [14C] Sucrose + 3.0µM ADMA, 10 mins, Balb/c ♂, 5ml/min
Mouse Number		66	67	68	69	70
CSF		Good	Good	Good	Good	Good
	ADMA	0.310305	0.176681	0.138967	0.072919	0.088529
	Sucrose	0.238156	0.11112	0.120716	0.0399983	0.0390941
	Difference	0.0721484	0.065561	0.018251	0.0329206	0.0494349
pineal gland	ADMA	0.800802	0.190214	0.331949	0.611165	0.603102
	Sucrose	0.497879	0.0756828	0.156841	0.262446	0.29374
	Difference	0.302923	0.114531	0.175109	0.348719	0.309362
choroid plexus	ADMA	0.279088	0.253715	0.291406	0.804949	0.799732
	Sucrose	0.0253434	0.117453	0.0984563	0.147327	0.181969
	Difference	0.253744	0.136262	0.19295	0.657622	0.617762
frontal cortex	ADMA	0.138377	0.0769694	0.10579	0.0935987	0.147744
	Sucrose	0.0337045	0.0314307	0.0254412	0.026493	0.0296434
	Difference	0.104673	0.0455388	0.0803491	0.0671057	0.118101
caudate nucleus	ADMA	0.125378	0.0612274	0.0953394	0.106954	0.132915
	Sucrose	0.0251487	0.024977	0.0220653	0.0320127	0.0287003
	Difference	0.100229	0.0362504	0.0732741	0.0749416	0.104215
occipital cortex	ADMA	0.12817	0.0938651	0.114773	0.0935447	0.122717
	Sucrose	0.0274522	0.0389986	0.0297444	0.0240166	0.0248441
	Difference	0.100717	0.0548665	0.085029	0.0695281	0.0978725
hippocampus	ADMA	0.140645	0.0610501	0.0857002	0.0860425	0.0991448
	Sucrose	0.0211641	0.0222203	0.0212284	0.0215998	0.020624
	Difference	0.119481	0.0388298	0.0644717	0.0644427	0.0785208
[3H] ADMA + [14C] Sucrose + 3.0µM ADMA, 10 mins, Balb/c ♂, 5ml/min
Mouse Number		66	67	68	69	70
pituitary gland	ADMA	0.742023	0.178581	0.22395	0.447085	0.534926
	Sucrose	0.196044	0.0546489	0.0549348	0.0857053	0.112694
	Difference	0.545979	0.123932	0.169015	0.361379	0.422232
hypothalamus	ADMA	0.21284	0.106177	0.103571	0.127127	0.117314
	Sucrose	0.0667735	0.036567	0.0269284	0.0343934	0.0408667
	Difference	0.146067	0.0696101	0.0766425	0.0927339	0.0764469
thalamus	ADMA	0.103804	0.074451	0.128134	0.0882552	0.138161
	Sucrose	0.0300643	0.0306155	0.0359969	0.028176	0.0306987
	Difference	0.0737399	0.0438354	0.0921372	0.0600791	0.107462
pons	ADMA	0.160846	0.0676189	0.121826	0.250738	0.199946
	Sucrose	0.045218	0.0286433	0.0442435	0.0986468	0.0812657
	Difference	0.115628	0.0389757	0.0775821	0.152091	0.11868
cerebellum	ADMA	0.138744	0.0823827	0.111263	0.118208	0.121597
	Sucrose	0.0303486	0.0366459	0.0305716	0.0332069	0.0275802
	Difference	0.108395	0.0457368	0.0806914	0.0850012	0.0940166
homogenate	ADMA	0.174672	0.0617473	0.0915859	0.106137	0.149152
	Sucrose	0.0414495	0.0310848	0.0240501	0.0301836	0.0358259
	Difference	0.133223	0.0306625	0.0675358	0.0759532	0.113326
supernatant	ADMA	0.0870566	0.0388456	0.0612919	0.0770751	0.101551
	Sucrose	0.0184455	0.0232098	0.0188408	0.0236767	0.0276254
	Difference	0.0686112	0.0156358	0.0424511	0.0533984	0.0739255
pellet	ADMA	0.00672439	0.00699144	0.00990276	0.0105932	0.0146856
	Sucrose	0.00124652	0.00478296	0.00377195	0.00464854	0.00567027
	Difference	0.00547787	0.00220848	0.00613081	0.00594465	0.00901537

## Sheet: 10 uM ADMA
[3H] ADMA + [14C] Sucrose + 10µM ADMA, 10 mins, Balb/c ♂, 5ml/min
Mouse Number		71	72	73	74	75
CSF		Good	Good	Good	Good	Good
	ADMA	0.999017	0.111805	0.558168	0.220355	0.0985197
	Sucrose	0.0142838	0.0294349	0.491125	0.0889437	0.0700444
	Difference	0.984733	0.0823703	0.0670437	0.131411	0.0284753
pineal gland	ADMA	0.798879	0.772607	0.697167	0.712609	0.530764
	Sucrose	0.364985	0.357298	0.184254	0.257652	0.365117
	Difference	0.433895	0.415309	0.512913	0.454957	0.165647
choroid plexus	ADMA	1.03362	1.25677	1.41673	1.54349	0.443468
	Sucrose	0.163438	0.227426	0.203354	0.212542	0.166584
	Difference	0.870186	1.02935	1.21338	1.33095	0.276884
frontal cortex	ADMA	0.113477	0.190258	0.143699	0.212697	0.120434
	Sucrose	0.016359	0.027424	0.0308107	0.0302381	0.0310566
	Difference	0.0971177	0.162834	0.112888	0.182459	0.0893777
caudate nucleus	ADMA	0.105776	0.144637	0.136449	0.19323	0.141983
	Sucrose	0.0150321	0.0263283	0.0200314	0.0274438	0.0370509
	Difference	0.090744	0.118308	0.116418	0.165786	0.104932
occipital cortex	ADMA	0.108367	0.180719	0.152568	0.20971	0.100335
	Sucrose	0.0120517	0.0246288	0.019897	0.0283295	0.0228986
	Difference	0.0963154	0.156091	0.132671	0.18138	0.0774368
hippocampus	ADMA	0.1034	0.158958	0.151932	0.182521	0.112443
	Sucrose	0.0101612	0.0180579	0.0176715	0.018305	0.0167548
	Difference	0.0932388	0.1409	0.13426	0.164216	0.0956886
[3H] ADMA + [14C] Sucrose + 10µM ADMA, 10 mins, Balb/c ♂, 5ml/min
Mouse Number		71	72	73	74	75
pituitary gland	ADMA	0.623144	0.823763	0.784176	1.03017	0.47847
	Sucrose	0.180075	0.201817	0.153767	0.219381	0.0931849
	Difference	0.443069	0.621945	0.630409	0.81079	0.385285
hypothalamus	ADMA	0.19826	0.200259	0.241016	0.470118	0.288543
	Sucrose	0.0393848	0.0427444	0.0503272	0.10792	0.0804916
	Difference	0.158875	0.157515	0.190689	0.362198	0.208052
thalamus	ADMA	0.141216	0.168514	0.173818	0.23432	0.178628
	Sucrose	0.0240942	0.025974	0.026935	0.0352467	0.0488004
	Difference	0.117121	0.14254	0.146883	0.199073	0.129828
pons	ADMA	0.117919	0.20941	0.19509	0.266709	0.128302
	Sucrose	0.0201349	0.0369536	0.0407566	0.10251	0.0404242
	Difference	0.0977838	0.172457	0.154334	0.164199	0.087878
cerebellum	ADMA	0.141194	0.200818	0.180042	0.189819	0.141262
	Sucrose	0.0202621	0.0299057	0.0272639	0.0368945	0.0419356
	Difference	0.120932	0.170912	0.152779	0.152925	0.0993268
homogenate	ADMA	0.111456	0.172512	0.142483	0.188415	0.14001
	Sucrose	0.0189286	0.025678	0.021965	0.0331739	0.045034
	Difference	0.0925277	0.146834	0.120518	0.155241	0.0949757
supernatant	ADMA	0.0906017	0.134894	0.0943372	0.139463	0.102753
	Sucrose	0.0177648	0.02262	0.0161472	0.0252951	0.0406299
	Difference	0.0728369	0.112274	0.07819	0.114168	0.0621233
pellet	ADMA	0.0170168	0.0258801	0.00882286	0.0182995	0.0178632
	Sucrose	0.00286245	0.00366194	0.00163047	0.00326275	0.00610914
	Difference	0.0141543	0.0222182	0.0071924	0.0150368	0.0117541

## Sheet: 100 uM ADMA
[3H] ADMA + [14C] Sucrose + 100uM un-labelled ADMA 10 mins, Balb/c ♂, 5ml/min
Mouse Number		23	24	25	26
CSF		v Good	v Good	v Good	v Good
	ADMA	0.430043		0.538942	5.47284
	Sucrose	0.160425		0.218807	0.0348832
	Difference	0.269619		0.320135	5.43796
pineal gland	ADMA	0.380325	0.586769	1.05155	11.9865
	Sucrose	0.191209	0.272031	0.215261	0.00817752
	Difference	0.189116	0.314737	0.836285	11.9783
choroid plexus	ADMA	0.617171	0.741022	0.509326	0.641317
	Sucrose	0.146856	0.132965	0.157226	0.240134
	Difference	0.470315	0.608058	0.3521	0.401183
frontal cortex	ADMA	0.063456	0.135559	0.0991636	0.107291
	Sucrose	0.0203537	0.0284241	0.0265504	0.0519013
	Difference	0.0431023	0.107135	0.0726132	0.0553899
caudate nucleus	ADMA	0.063007	0.129228	0.105957	0.111451
	Sucrose	0.0224076	0.0294532	0.0316732	0.0432663
	Difference	0.0405994	0.0997749	0.0742834	0.0681849
occipital cortex	ADMA	0.0897781	0.106534	0.0899372	0.143135
	Sucrose	0.0284994	0.0212261	0.029735	0.042981
	Difference	0.0612787	0.0853084	0.0602021	0.100154
hippocampus	ADMA	0.0619782	0.0489497	0.0960349	0.119838
	Sucrose	0.0212351	0.0111584	0.0348914	0.035602
	Difference	0.0407431	0.0377913	0.0611435	0.084236
[3H] ADMA + [14C] Sucrose + 100uM un-labelled ADMA 10 mins, Balb/c ♂, 5ml/min
Mouse Number		23	24	25	25
pituitary gland	ADMA	0.36135	0.729817	0.596	1.03781
	Sucrose	0.056029	0.120403	0.108403	0.0970263
	Difference	0.305321	0.609414	0.487597	0.940786
hypothalamus	ADMA	0.0775439	0.219477	0.128541	0.156693
	Sucrose	0.0282168	0.0513411	0.0596439	0.0541022
	Difference	0.0493272	0.168136	0.0688967	0.102591
thalamus	ADMA	0.0769884	0.129072	0.138968	0.121613
	Sucrose	0.0295654	0.0298491	0.0742341	0.04202
	Difference	0.047423	0.0992227	0.0647342	0.0795934
pons	ADMA	0.101977	0.167632	0.135195	0.102086
	Sucrose	0.0480249	0.0512126	0.0598092	0.0583314
	Difference	0.0539519	0.11642	0.0753855	0.0437542
cerebellum	ADMA	0.0899929	0.120999	0.142862	0.129713
	Sucrose	0.0384762	0.0382947	0.059251	0.0670444
	Difference	0.0515167	0.0827043	0.0836106	0.0626685
homogenate	ADMA	0.0685864	0.0956105	0.108716	0.0804997
	Sucrose	0.0575328	0.0440339	0.0490495	0.0444396
	Difference	0.0110536	0.0515766	0.0596669	0.0360601
supernatant	ADMA	0.0469629	0.0605662	0.0881609	0.0855717
	Sucrose	0.0316903	0.0245468	0.0407126	0.057987
	Difference	0.0152726	0.0360194	0.0474483	0.0275847
pellet	ADMA	0.0143869	0.0156966	0.022315	0.0190823
	Sucrose	0.0296318	0.0325309	0.0122719	0.0206691
	Difference	-0.0152448	-0.0168343	0.010043	-0.00158682

## Sheet: 500 uM ADMA
[3H] ADMA + [14C] Sucrose + 500µM ADMA, 10 mins, Balb/c ♂, 5ml/min
Mouse Number		76	77	78	79	80
CSF		Good	Good	Good, but brain blue	Good	Good
	ADMA	0.209389	0.151007	0.551373	0.731106	0.258097
	Sucrose	0.155412	0.132457	0.548745	0.374739	0.211024
	Difference	0.053977	0.0185501	0.00262794	0.356367	0.047073
pineal gland	ADMA	0.446684	0.173	0.43216	0.199144	0.438694
	Sucrose	0.258878	0.124274	0.308022	0.113328	0.338981
	Difference	0.187806	0.0487254	0.124139	0.0858166	0.0997125
choroid plexus	ADMA	0.298047	0.237518	0.288062	0.2301	0.36176
	Sucrose	0.216838	0.224364	0.174523	0.134119	0.194273
	Difference	0.0812093	0.0131536	0.113539	0.0959807	0.167487
frontal cortex	ADMA	0.0849226	0.0887125	0.0993458	0.0812381	0.141232
	Sucrose	0.0382999	0.0415396	0.0458979	0.0453032	0.0790102
	Difference	0.0466227	0.0471728	0.053448	0.0359349	0.0622215
caudate nucleus	ADMA	0.0831368	0.0722602	0.0688276	0.0679032	0.109021
	Sucrose	0.038123	0.0374874	0.0367099	0.04214	0.0630814
	Difference	0.0450138	0.0347728	0.0321177	0.0257633	0.0459398
occipital cortex	ADMA	0.0926866	0.0950289	0.102942	0.0915539	0.151068
	Sucrose	0.0445035	0.042896	0.0477362	0.0495052	0.0859117
	Difference	0.0481831	0.0521329	0.0552058	0.0420488	0.0651563
hippocampus	ADMA	0.0705623	0.0767814	0.0857484	0.0791768	0.107528
	Sucrose	0.0355663	0.0414309	0.0421918	0.0492853	0.0661869
	Difference	0.034996	0.0353505	0.0435567	0.0298915	0.0413409
[3H] ADMA + [14C] Sucrose + 500µM ADMA, 10 mins, Balb/c ♂, 5ml/min
Mouse Number		76	77	78	79	80
pituitary gland	ADMA	0.238788	0.194835	0.24689	0.162013	0.177852
	Sucrose	0.120358	0.0836667	0.113621	0.0835173	0.0787161
	Difference	0.11843	0.111168	0.133269	0.0784954	0.0991356
hypothalamus	ADMA	0.175123	0.0966989	0.142825	0.125812	0.119987
	Sucrose	0.108672	0.0487605	0.0642282	0.0656306	0.068491
	Difference	0.0664511	0.0479385	0.0785966	0.060181	0.0514956
thalamus	ADMA	0.105197	0.101227	0.0978525	0.114043	0.135481
	Sucrose	0.0534203	0.0520389	0.0531036	0.07185	0.0775333
	Difference	0.051777	0.049188	0.0447489	0.0421933	0.0579473
pons	ADMA	0.0945037	0.116627	0.168355	0.127886	0.156525
	Sucrose	0.0627877	0.0742208	0.119559	0.0836174	0.106465
	Difference	0.031716	0.0424059	0.0487963	0.0442683	0.0500601
cerebellum	ADMA	0.128864	0.118306	0.146867	0.0999131	0.145806
	Sucrose	0.0737119	0.0639698	0.0869394	0.0580736	0.0789871
	Difference	0.055152	0.0543365	0.0599277	0.0418395	0.066819
homogenate	ADMA	0.0755754	0.0778748	0.095962	0.0781068	0.113591
	Sucrose	0.0434956	0.0443572	0.0537573	0.0536222	0.0725647
	Difference	0.0320798	0.0335176	0.0422047	0.0244846	0.0410262
supernatant	ADMA	0.0584316	0.0655507	0.0680064	0.0609175	0.0884903
	Sucrose	0.0378173	0.0348461	0.0392579	0.0455997	0.0582855
	Difference	0.0206143	0.0307046	0.0287484	0.0153178	0.0302048
pellet	ADMA	0.00829817	0.00838399	0.0112222	0.0099961	0.0161557
	Sucrose	0.00445982	0.00482521	0.00502726	0.00584947	0.0086545
	Difference	0.00383835	0.00355878	0.00619496	0.00414663	0.00750123
